# Supplementary material for: Patient-Factors Influencing the 2-Year Trajectory of Mental and Physical Health in Prostate Cancer Patients
Source: Curr Oncol. 2022 Oct 31;29(11):8244–60. doi: 10.3390/curroncol29110651 (PMC9689299; doi:10.3390/curroncol29110651)
Supplement: Supplementary file 1 [file curroncol-29-00651-s001.zip]

Archive with 1 entries (1 files):
- curroncol-1929770-supplementary.pdf
